# Supplementary material for: Extending the Validity of the Feeding Practices and Structure Questionnaire Solid Feeding Version (FPSQ-S) to Mothers and Fathers Living with Socioeconomic Disadvantage
Source: Nutrients. 2026 Jun 23;18(13):2046. doi: 10.3390/nu18132046 (PMC13362640; doi:10.3390/nu18132046)
Supplement: Supplementary file 1 [file nutrients-18-02046-s001.zip]

Archive with 1 entries (1 files):
- nutrients-4335602-supplementary.pdf
